# Supplementary material for: The Pentatricopeptide Repeat Protein OsPPR674 Regulates Rice Growth and Drought Sensitivity by Modulating RNA Editing of the Mitochondrial Transcript ccmC
Source: Int J Mol Sci. 2025 Mar 14;26(6):2646. doi: 10.3390/ijms26062646 (PMC11941812; doi:10.3390/ijms26062646)
Supplement: Supplementary file 1 [file ijms-26-02646-s001.zip]

Archive with 2 entries (2 files):
- OsPPR674_ Supplementary Materials Figures.pdf
- OsPPR674_Supplementary Materials Table.pdf
